# Supplementary material for: Emotionally congruent music and text increase immersion and appraisal
Source: PLoS One. 2023 Jan 12;18(1):e0280019. doi: 10.1371/journal.pone.0280019 (PMC9836297; doi:10.1371/journal.pone.0280019)
Supplement: S1 File — (SPS) [file pone.0280019.s015.sps]

* Encoding: UTF-8.
*Deskriptive

****Outlier correction

*Boxplots Musikbewertung Means

EXAMINE VARIABLES=M_MF_TF_v M_MF_TT_v M_MT_TF_v M_MT_TT_v M_MF_TF_a M_MF_TT_a M_MT_TF_a M_MT_TT_a 
    M_MF_TF_d M_MF_TT_d M_MT_TF_d M_MT_TT_d M_MF_TF_gef M_MF_TT_gef M_MT_TF_gef M_MT_TT_gef 
    M_MF_TF_qual M_MF_TT_qual M_MT_TF_qual M_MT_TT_qual M_MF_TF_inv M_MF_TT_inv M_MT_TF_inv M_MT_TT_inv 
    M_MF_TF_bek M_MF_TT_bek M_MT_TF_bek M_MT_TT_bek M_MF_TF_stimm.a M_MF_TT_stimm.a M_MT_TF_stimm.a 
    M_MT_TT_stimm.a M_MF_TF_stimm.b M_MF_TT_stimm.b M_MT_TF_stimm.b M_MT_TT_stimm.b
  /PLOT BOXPLOT STEMLEAF
  /COMPARE VARIABLES
  /STATISTICS DESCRIPTIVES
  /CINTERVAL 95
  /MISSING LISTWISE
  /NOTOTAL.

EXAMINE VARIABLES=M_MF_TF_stimm.Score M_MF_TT_stimm.Score M_MT_TF_stimm.Score M_MT_TT_stimm.Score
  /PLOT BOXPLOT STEMLEAF
  /COMPARE VARIABLES
  /STATISTICS DESCRIPTIVES
  /CINTERVAL 95
  /MISSING LISTWISE
  /NOTOTAL.

*Boxplots Textbewertung

EXAMINE VARIABLES=T_MF_TF_v T_MF_TT_v T_MT_TF_v T_MT_TT_v T_MF_TF_a T_MF_TT_a T_MT_TF_a T_MT_TT_a 
    T_MF_TF_d T_MF_TT_d T_MT_TF_d T_MT_TT_d T_MF_TF_gef T_MF_TT_gef T_MT_TF_gef T_MT_TT_gef 
    T_MF_TF_qual T_MF_TT_qual T_MT_TF_qual T_MT_TT_qual T_MF_TF_inv T_MF_TT_inv T_MT_TF_inv T_MT_TT_inv 
    T_MF_TF_stimm.a T_MF_TT_stimm.a T_MT_TF_stimm.a T_MT_TT_stimm.a T_MF_TF_stimm.b T_MF_TT_stimm.b 
    T_MT_TF_stimm.b T_MT_TT_stimm.b
  /PLOT BOXPLOT STEMLEAF
  /COMPARE VARIABLES
  /STATISTICS DESCRIPTIVES
  /CINTERVAL 95
  /MISSING LISTWISE
  /NOTOTAL.

EXAMINE VARIABLES=T_MF_TF_stimm.Score T_MF_TT_stimm.Score T_MT_TF_stimm.Score T_MT_TT_stimm.Score
  /PLOT BOXPLOT STEMLEAF
  /COMPARE VARIABLES
  /STATISTICS DESCRIPTIVES
  /CINTERVAL 95
  /MISSING LISTWISE
  /NOTOTAL.

*Boxplots Fit

EXAMINE VARIABLES=MF_TF_fit MF_TT_fit MT_TF_fit MT_TT_fit
  /PLOT BOXPLOT STEMLEAF
  /COMPARE VARIABLES
  /STATISTICS DESCRIPTIVES
  /CINTERVAL 95
  /MISSING LISTWISE
  /NOTOTAL.

*Boxplots GoldMSI

EXAMINE VARIABLES=GoldMSI_score
  /PLOT BOXPLOT STEMLEAF HISTOGRAM
  /COMPARE Variables
  /STATISTICS DESCRIPTIVES
  /CINTERVAL 95
  /MISSING LISTWISE
  /NOTOTAL.


*Boxplots READ_score

EXAMINE VARIABLES=READ_score2 READ_score
  /PLOT BOXPLOT STEMLEAF HISTOGRAM 
  /COMPARE Variables
  /STATISTICS DESCRIPTIVES
  /CINTERVAL 95
  /MISSING LISTWISE
  /NOTOTAL.


******Descriptives

FREQUENCIES VARIABLES=seh4 hor1 syn1 gen alt ber1 bild
  /ORDER=ANALYSIS.

DESCRIPTIVES VARIABLES=alt
  /STATISTICS=MEAN STDDEV MIN MAX.

*Reading behavior

FREQUENCIES VARIABLES=les_freq les_freqkind
  /ORDER=ANALYSIS.

*Music listening behavior

FREQUENCIES VARIABLES=mus_freq mus_freqkind
  /ORDER=ANALYSIS.

*Reasons for listening to music

FREQUENCIES VARIABLES=musgrund_ent musgrund_zeit musgrund_erin musgrund_bild musgrund_sel 
    musgrund_mal musgrund_spa musgrund_ges musgrund_tex musgrund_emo musgrund_verm musgrund_atmo 
    musgrund_kein musgrund_sonst.a musgrund_sonst.b
  /ORDER=ANALYSIS.

*Acitivites while listening to music

FREQUENCIES VARIABLES=musakt_aufw musakt_spo musakt_haus musakt_ess musakt_dat musakt_bett 
    musakt_zug musakt_kein musakt_bad musakt_arb musakt_ausr musakt_freu musakt_les musakt_fahr 
    musakt_sonst.a musakt_sonst.b
  /ORDER=ANALYSIS.

*Reasons for reading

FREQUENCIES VARIABLES=les_muss les_red les_freiz les_inf les_hh les_sucht les_dig les_leser 
    les_rout les_anstr les_mus les_unt les_handy les_zeit
  /ORDER=ANALYSIS.

*Groups - listening to music while reading 

fre MusLes_grupp LesMus_grupp

*GOLD-MSI

FREQUENCIES VARIABLES=mus_sing mus_Sucht mus_bes mus_all mus_int mus_Tön mus_akt mus_ausw mus_nmus 
    mus_interp mus_nöff mus_nrich mus_nlob mus_zweit mus_schr
  /ORDER=ANALYSIS.

DESCRIPTIVES VARIABLES=mus_inst mus_jahr mus_stund
  /STATISTICS=MEAN STDDEV MIN MAX.

DESCRIPTIVES VARIABLES=GoldMSI_score GoldMSI_score_split 
  /STATISTICS=MEAN STDDEV MIN MAX.

FREQUENCIES VARIABLES=GoldMSI_score
  /STATISTICS=MEDIAN
  /ORDER=ANALYSIS.

 **Music evaluation

DESCRIPTIVES VARIABLES=M_MF_TF_gef M_MF_TT_gef M_MT_TF_gef M_MT_TT_gef M_MF_TF_qual M_MF_TT_qual 
    M_MT_TF_qual M_MT_TT_qual M_MF_TF_inv M_MF_TT_inv M_MT_TF_inv M_MT_TT_inv M_MF_TF_bek M_MF_TT_bek 
    M_MT_TF_bek M_MT_TT_bek M_MF_TF_stimm.Score M_MF_TT_stimm.Score M_MT_TF_stimm.Score 
    M_MT_TT_stimm.Score
  /STATISTICS=MEAN STDDEV SEMEAN.

**Text evaluation

DESCRIPTIVES VARIABLES=T_MF_TF_gef T_MF_TT_gef T_MT_TF_gef T_MT_TT_gef T_MF_TF_qual T_MF_TT_qual 
    T_MT_TF_qual T_MT_TT_qual T_MF_TF_inv T_MF_TT_inv T_MT_TF_inv T_MT_TT_inv T_MF_TF_stimm.Score 
    T_MF_TT_stimm.Score T_MT_TF_stimm.Score T_MT_TT_stimm.Score
  /STATISTICS=MEAN STDDEV SEMEAN.

*SAM scales
    
DESCRIPTIVES VARIABLES=Diffbase_MF_TF_v Diffbase_MF_TT_v Diffbase_MT_TF_v Diffbase_MT_TT_v 
    Diffbase_MF_TF_a Diffbase_MF_TT_a Diffbase_MT_TF_a Diffbase_MT_TT_a Diffbase_MF_TF_d 
    Diffbase_MF_TT_d Diffbase_MT_TF_d Diffbase_MT_TT_d
  /STATISTICS=MEAN STDDEV SEMEAN.

*Quality

DESCRIPTIVES VARIABLES=M_MF_TF_qual M_MF_TT_qual M_MT_TF_qual M_MT_TT_qual T_MF_TF_qual 
    T_MF_TT_qual T_MT_TF_qual T_MT_TT_qual
  /STATISTICS=MEAN STDDEV VARIANCE MIN MAX.

**************************************
   ***Analysis*****
   *******************
   
******Music evaluation
    
*RM-MANOVA
    
GLM M_MF_TF_gef M_MF_TT_gef M_MT_TF_gef M_MT_TT_gef M_MF_TF_qual M_MF_TT_qual M_MT_TF_qual 
    M_MT_TT_qual M_MF_TF_inv M_MF_TT_inv M_MT_TF_inv M_MT_TT_inv M_MF_TF_stimm.score M_MF_TT_stimm.score 
    M_MT_TF_stimm.score M_MT_TT_stimm.score
  /WSFACTOR=Musikstimmung 2 Polynomial Textstimmung 2 Polynomial 
  /MEASURE=Gefallen_mus QualitÃƒÆ’Ã‚Â¤t_mus Involvement_mus StimmScore_mus
  /METHOD=SSTYPE(3)
  /PLOT=PROFILE(Musikstimmung Textstimmung Musikstimmung*Textstimmung Textstimmung*Musikstimmung)
  /EMMEANS=TABLES(OVERALL) 
  /EMMEANS=TABLES(Musikstimmung) COMPARE ADJ(LSD)
  /EMMEANS=TABLES(Textstimmung) COMPARE ADJ(LSD)
  /EMMEANS=TABLES(Musikstimmung*Textstimmung) 
  /PRINT=DESCRIPTIVE ETASQ 
  /CRITERIA=ALPHA(.05)
  /WSDESIGN=Musikstimmung Textstimmung Musikstimmung*Textstimmung.
    
**RM-MANOVA with between-subjects factor GoldMSI_score (median split)

GLM M_MF_TF_gef M_MF_TT_gef M_MT_TF_gef M_MT_TT_gef M_MF_TF_qual M_MF_TT_qual M_MT_TF_qual 
    M_MT_TT_qual M_MF_TF_inv M_MF_TT_inv M_MT_TF_inv M_MT_TT_inv M_MF_TF_stimm.score M_MF_TT_stimm.score 
    M_MT_TF_stimm.score M_MT_TT_stimm.score By GoldMSI_score_split
  /WSFACTOR=Musikstimmung 2 Polynomial Textstimmung 2 Polynomial 
  /MEASURE=Gefallen_mus QualitÃƒÆ’Ã‚Â¤t_mus Involvement_mus StimmScore_mus
  /METHOD=SSTYPE(3)
  /PLOT=PROFILE(Musikstimmung Textstimmung Musikstimmung*Textstimmung Textstimmung*Musikstimmung)
  /EMMEANS=TABLES(OVERALL) 
 /EMMEANS=TABLES(Musikstimmung) COMPARE ADJ(LSD)
  /EMMEANS=TABLES(Textstimmung) COMPARE ADJ(LSD)
  /EMMEANS=TABLES(Musikstimmung*Textstimmung) 
  /PRINT=DESCRIPTIVE ETASQ 
/CRITERIA=ALPHA(.05)
  /WSDESIGN=Musikstimmung Textstimmung Musikstimmung*Textstimmung
  /DESIGN=GoldMSI_score_split.


**RM-MANOVA with between-subjects factor reading frequency (dichotomous) 

GLM M_MF_TF_gef M_MF_TT_gef M_MT_TF_gef M_MT_TT_gef M_MF_TF_qual M_MF_TT_qual M_MT_TF_qual 
    M_MT_TT_qual M_MF_TF_inv M_MF_TT_inv M_MT_TF_inv M_MT_TT_inv M_MF_TF_stimm.score M_MF_TT_stimm.score 
    M_MT_TF_stimm.score M_MT_TT_stimm.score By Les_Freq_highlow
  /WSFACTOR=Musikstimmung 2 Polynomial Textstimmung 2 Polynomial 
  /MEASURE=Gefallen_mus QualitÃƒÆ’Ã‚Â¤t_mus Involvement_mus StimmScore_mus
  /METHOD=SSTYPE(3)
  /PLOT=PROFILE(Les_freq_highlow Musikstimmung Musikstimmung*Les_freq_highlow Textstimmung Textstimmung*Les_freq_highlow  Musikstimmung*Textstimmung Textstimmung*Musikstimmung)
  /EMMEANS=TABLES(OVERALL) 
 /EMMEANS=TABLES(Musikstimmung) COMPARE ADJ(LSD)
  /EMMEANS=TABLES(Textstimmung) COMPARE ADJ(LSD)
  /EMMEANS=TABLES(Musikstimmung*Textstimmung) 
  /PRINT=DESCRIPTIVE ETASQ 
  /CRITERIA=ALPHA(.05)
  /WSDESIGN=Musikstimmung Textstimmung Musikstimmung*Textstimmung
  /DESIGN=Les_Freq_highlow.


**RM-MANOVA with between-subjects factor habit (dichotomous) 

GLM  M_MF_TF_gef  M_MF_TT_gef  M_MT_TF_gef  M_MT_TT_gef  M_MF_TF_qual  M_MF_TT_qual  M_MT_TF_qual 
     M_MT_TT_qual  M_MF_TF_inv  M_MF_TT_inv  M_MT_TF_inv  M_MT_TT_inv  M_MF_TF_stimm.Score  M_MF_TT_stimm.Score 
     M_MT_TF_stimm.Score  M_MT_TT_stimm.Score by LesMus_grupp_dich
  /WSFACTOR=Musikstimmung 2 Polynomial Textstimmung 2 Polynomial 
  /MEASURE=Gefallen_musik Qualität_musik Involvement_musik StimmScore_musik
  /METHOD=SSTYPE(3)
   /POSTHOC=LesMus_grupp_dich(TUKEY BONFERRONI) 
  /PLOT=PROFILE(Musikstimmung Textstimmung Musikstimmung*Textstimmung Textstimmung*Musikstimmung 
Musikstimmung*LesMus_grupp_dich Textstimmung*LesMus_grupp_dich Musikstimmung*Textstimmung*LesMus_grupp_dich 
Textstimmung*Musikstimmung*LesMus_grupp_dich)
  /EMMEANS=TABLES(OVERALL) 
  /EMMEANS=TABLES(Musikstimmung) COMPARE ADJ(LSD)
  /EMMEANS=TABLES(Textstimmung) COMPARE ADJ(LSD)
  /EMMEANS=TABLES(Musikstimmung*Textstimmung) 
  /PRINT=DESCRIPTIVE ETASQ 
  /CRITERIA=ALPHA(.05)
  /WSDESIGN=Musikstimmung Textstimmung Musikstimmung*Textstimmung
  /DESIGN=LesMus_grupp_dich.


*RM-MANOVA effect of music text fit
    
GLM  M_MF_TF_gef M_MF_TT_gef M_MT_TT_gef M_MT_TF_gef M_MF_TF_qual M_MF_TT_qual M_MT_TT_qual 
    M_MT_TF_qual M_MF_TF_inv M_MF_TT_inv M_MT_TT_inv M_MT_TF_inv M_MF_TF_stimm.Score 
    M_MF_TT_stimm.Score M_MT_TT_stimm.Score M_MT_TF_stimm.Score
  /WSFACTOR=Textstimmungskategorie 2 Polynomial PassungStimmung 2 Polynomial 
  /MEASURE=Gefallen_mus QualitÃƒÂ¤t_mus Involvement_mus StimmScore_mus
  /METHOD=SSTYPE(3)
  /PLOT=PROFILE(Textstimmungskategorie PassungStimmung Textstimmungskategorie*PassungStimmung PassungStimmung*Textstimmungskategorie)
  /EMMEANS=TABLES(OVERALL) 
  /EMMEANS=TABLES(Textstimmungskategorie) COMPARE ADJ(LSD)
  /EMMEANS=TABLES(PassungStimmung) COMPARE ADJ(LSD)
  /EMMEANS=TABLES(Textstimmungskategorie*PassungStimmung) 
  /PRINT=DESCRIPTIVE ETASQ 
  /CRITERIA=ALPHA(.05)
  /WSDESIGN=Textstimmungskategorie PassungStimmung Textstimmungskategorie*PassungStimmung.


*Pearson correlations SAM Scales - mood score

*Valence

CORRELATIONS
  /VARIABLES=M_MF_TF_stimm.Score M_MF_TT_stimm.Score M_MT_TF_stimm.Score M_MT_TT_stimm.Score 
    Diffbase_MF_TF_v Diffbase_MF_TT_v Diffbase_MT_TF_v Diffbase_MT_TT_v
  /PRINT=TWOTAIL NOSIG FULL
  /STATISTICS DESCRIPTIVES
  /MISSING=PAIRWISE.

*Arousal

CORRELATIONS
  /VARIABLES=M_MF_TF_stimm.Score M_MF_TT_stimm.Score M_MT_TF_stimm.Score M_MT_TT_stimm.Score 
    Diffbase_MF_TF_a Diffbase_MF_TT_a Diffbase_MT_TF_a Diffbase_MT_TT_a
  /PRINT=TWOTAIL NOSIG FULL
  /STATISTICS DESCRIPTIVES
  /MISSING=PAIRWISE.


*Dominance

CORRELATIONS
  /VARIABLES=M_MF_TF_stimm.Score M_MF_TT_stimm.Score M_MT_TF_stimm.Score M_MT_TT_stimm.Score 
    Diffbase_MF_TF_d Diffbase_MF_TT_d Diffbase_MT_TF_d Diffbase_MT_TT_d
  /PRINT=TWOTAIL NOSIG FULL
  /STATISTICS DESCRIPTIVES
  /MISSING=PAIRWISE.


*Pearson correlations SAM Scales - music liking 

*Valence
  
CORRELATIONS
  /VARIABLES=M_MF_TF_gef M_MF_TT_gef M_MT_TF_gef M_MT_TT_gef 
    Diffbase_MF_TF_v Diffbase_MF_TT_v Diffbase_MT_TF_v Diffbase_MT_TT_v
  /PRINT=TWOTAIL NOSIG FULL
  /STATISTICS DESCRIPTIVES
  /MISSING=PAIRWISE.

*Arousal

CORRELATIONS
  /VARIABLES=M_MF_TF_gef M_MF_TT_gef M_MT_TF_gef M_MT_TT_gef 
    Diffbase_MF_TF_a Diffbase_MF_TT_a Diffbase_MT_TF_a Diffbase_MT_TT_a
  /PRINT=TWOTAIL NOSIG FULL
  /STATISTICS DESCRIPTIVES
  /MISSING=PAIRWISE.

*Dominance

CORRELATIONS
  /VARIABLES=M_MF_TF_gef M_MF_TT_gef M_MT_TF_gef M_MT_TT_gef 
    Diffbase_MF_TF_d Diffbase_MF_TT_d Diffbase_MT_TF_d Diffbase_MT_TT_d
  /PRINT=TWOTAIL NOSIG FULL
  /STATISTICS DESCRIPTIVES
  /MISSING=PAIRWISE.

*Pearson correlations SAM Scales - music immersion 

*Valence

CORRELATIONS
  /VARIABLES=M_MF_TF_inv M_MF_TT_inv M_MT_TF_inv M_MT_TT_inv 
    Diffbase_MF_TF_v Diffbase_MF_TT_v Diffbase_MT_TF_v Diffbase_MT_TT_v
  /PRINT=TWOTAIL NOSIG FULL
  /STATISTICS DESCRIPTIVES
  /MISSING=PAIRWISE.

*Arousal

CORRELATIONS
  /VARIABLES=M_MF_TF_inv M_MF_TT_inv M_MT_TF_inv M_MT_TT_inv 
    Diffbase_MF_TF_a Diffbase_MF_TT_a Diffbase_MT_TF_a Diffbase_MT_TT_a
  /PRINT=TWOTAIL NOSIG FULL
  /STATISTICS DESCRIPTIVES
  /MISSING=PAIRWISE.

*Dominance

CORRELATIONS
  /VARIABLES=M_MF_TF_inv M_MF_TT_inv M_MT_TF_inv M_MT_TT_inv 
    Diffbase_MF_TF_d Diffbase_MF_TT_d Diffbase_MT_TF_d Diffbase_MT_TT_d
  /PRINT=TWOTAIL NOSIG FULL
  /STATISTICS DESCRIPTIVES
  /MISSING=PAIRWISE.


*******Text evalution
    
*RM-MANOVA
    
GLM  T_MF_TF_gef  T_MF_TT_gef  T_MT_TF_gef  T_MT_TT_gef  T_MF_TF_qual  T_MF_TT_qual  T_MT_TF_qual 
     T_MT_TT_qual  T_MF_TF_inv  T_MF_TT_inv  T_MT_TF_inv  T_MT_TT_inv  T_MF_TF_stimm.Score  T_MF_TT_stimm.Score 
     T_MT_TF_stimm.Score  T_MT_TT_stimm.Score
  /WSFACTOR=Musikstimmung 2 Polynomial Textstimmung 2 Polynomial 
  /MEASURE=Gefallen_text QualitÃ¤t_text Involvement_text StimmScore_text
  /METHOD=SSTYPE(3)
  /PLOT=PROFILE(Musikstimmung Textstimmung Musikstimmung*Textstimmung Textstimmung*Musikstimmung)
  /EMMEANS=TABLES(OVERALL) 
  /EMMEANS=TABLES(Musikstimmung) COMPARE ADJ(LSD)
  /EMMEANS=TABLES(Textstimmung) COMPARE ADJ(LSD)
  /EMMEANS=TABLES(Musikstimmung*Textstimmung) 
  /PRINT=DESCRIPTIVE ETASQ PARAMETER
  /CRITERIA=ALPHA(.05)
  /WSDESIGN=Musikstimmung Textstimmung Musikstimmung*Textstimmung.
    
**RM-MANOVA with between-subjects factor GoldMSI_score (median split)    
    
GLM  T_MF_TF_gef  T_MF_TT_gef  T_MT_TF_gef  T_MT_TT_gef  T_MF_TF_qual  T_MF_TT_qual  T_MT_TF_qual 
     T_MT_TT_qual  T_MF_TF_inv  T_MF_TT_inv  T_MT_TF_inv  T_MT_TT_inv  T_MF_TF_stimm.Score  T_MF_TT_stimm.Score 
     T_MT_TF_stimm.Score  T_MT_TT_stimm.Score by GoldMSI_score_split
  /WSFACTOR=Musikstimmung 2 Polynomial Textstimmung 2 Polynomial 
  /MEASURE=Gefallen_text QualitÃ¤t_text Involvement_text StimmScore_text
  /METHOD=SSTYPE(3)
  /PLOT=PROFILE(Musikstimmung Textstimmung Musikstimmung*Textstimmung Textstimmung*Musikstimmung)
  /EMMEANS=TABLES(OVERALL) 
  /EMMEANS=TABLES(Musikstimmung) COMPARE ADJ(LSD)
  /EMMEANS=TABLES(Textstimmung) COMPARE ADJ(LSD)
  /EMMEANS=TABLES(Musikstimmung*Textstimmung) 
  /PRINT=DESCRIPTIVE ETASQ 
  /CRITERIA=ALPHA(.05)
  /WSDESIGN=Musikstimmung Textstimmung Musikstimmung*Textstimmung
  /DESIGN=GoldMSI_score_split.
    
**RM-MANOVA with between-subjects factor reading frequency (dichotomous) 
    
GLM  T_MF_TF_gef  T_MF_TT_gef  T_MT_TF_gef  T_MT_TT_gef  T_MF_TF_qual  T_MF_TT_qual  T_MT_TF_qual 
     T_MT_TT_qual  T_MF_TF_inv  T_MF_TT_inv  T_MT_TF_inv  T_MT_TT_inv  T_MF_TF_stimm.Score  T_MF_TT_stimm.Score 
     T_MT_TF_stimm.Score  T_MT_TT_stimm.Score by Les_Freq_highlow
  /WSFACTOR=Musikstimmung 2 Polynomial Textstimmung 2 Polynomial 
  /MEASURE=Gefallen_text QualitÃ¤t_text Involvement_text StimmScore_text
  /METHOD=SSTYPE(3)
  /PLOT=PROFILE(Musikstimmung Textstimmung Musikstimmung*Textstimmung Textstimmung*Musikstimmung 
Musikstimmung*Les_Freq_highlow Textstimmung*Les_Freq_highlow Musikstimmung*Textstimmung*Les_Freq_highlow 
Textstimmung*Musikstimmung*Les_Freq_highlow)
  /EMMEANS=TABLES(OVERALL) 
  /EMMEANS=TABLES(Musikstimmung) COMPARE ADJ(LSD)
  /EMMEANS=TABLES(Textstimmung) COMPARE ADJ(LSD)
  /EMMEANS=TABLES(Musikstimmung*Textstimmung) 
  /PRINT=DESCRIPTIVE ETASQ 
  /CRITERIA=ALPHA(.05)
  /WSDESIGN=Musikstimmung Textstimmung Musikstimmung*Textstimmung
  /DESIGN=Les_Freq_highlow.

    
**RM-MANOVA with between-subjects factor habit (dichotomous) 
    
GLM  T_MF_TF_gef  T_MF_TT_gef  T_MT_TF_gef  T_MT_TT_gef  T_MF_TF_qual  T_MF_TT_qual  T_MT_TF_qual 
     T_MT_TT_qual  T_MF_TF_inv  T_MF_TT_inv  T_MT_TF_inv  T_MT_TT_inv  T_MF_TF_stimm.Score  T_MF_TT_stimm.Score 
     T_MT_TF_stimm.Score  T_MT_TT_stimm.Score by LesMus_grupp_dich
  /WSFACTOR=Musikstimmung 2 Polynomial Textstimmung 2 Polynomial 
  /MEASURE=Gefallen_text QualitÃ¤t_text Involvement_text StimmScore_text
  /METHOD=SSTYPE(3)
   /POSTHOC=LesMus_grupp_dich(TUKEY BONFERRONI) 
  /PLOT=PROFILE(Musikstimmung Textstimmung Musikstimmung*Textstimmung Textstimmung*Musikstimmung 
Musikstimmung*LesMus_grupp_dich Textstimmung*LesMus_grupp_dich Musikstimmung*Textstimmung*LesMus_grupp_dich 
Textstimmung*Musikstimmung*LesMus_grupp_dich)
  /EMMEANS=TABLES(OVERALL) 
  /EMMEANS=TABLES(Musikstimmung) COMPARE ADJ(LSD)
  /EMMEANS=TABLES(Textstimmung) COMPARE ADJ(LSD)
  /EMMEANS=TABLES(Musikstimmung*Textstimmung) 
  /PRINT=DESCRIPTIVE ETASQ 
  /CRITERIA=ALPHA(.05)
  /WSDESIGN=Musikstimmung Textstimmung Musikstimmung*Textstimmung
  /DESIGN=LesMus_grupp_dich.

    
*RM-MANOVA effect of music text fit
    
GLM  T_MF_TF_gef T_MF_TT_gef T_MT_TT_gef T_MT_TF_gef T_MF_TF_qual T_MF_TT_qual T_MT_TT_qual 
    T_MT_TF_qual T_MF_TF_inv T_MF_TT_inv T_MT_TT_inv T_MT_TF_inv T_MF_TF_stimm.Score 
    T_MF_TT_stimm.Score T_MT_TT_stimm.Score T_MT_TF_stimm.Score
  /WSFACTOR=Musikstimmung 2 Polynomial PassungStimmung 2 Polynomial 
  /MEASURE=Gefallen_text QualitÃ¤t_text Involvement_text StimmScore_text
  /METHOD=SSTYPE(3)
  /PLOT=PROFILE(Musikstimmung PassungStimmung Musikstimmung*PassungStimmung PassungStimmung*Musikstimmung)
  /EMMEANS=TABLES(OVERALL) 
  /EMMEANS=TABLES(Musikstimmung) COMPARE ADJ(LSD)
  /EMMEANS=TABLES(PassungStimmung) COMPARE ADJ(LSD)
  /EMMEANS=TABLES(Musikstimmung*PassungStimmung) 
  /PRINT=DESCRIPTIVE ETASQ 
  /CRITERIA=ALPHA(.05)
  /WSDESIGN=Musikstimmung PassungStimmung Musikstimmung*PassungStimmung.
    
*Pearson correlations SAM Scales - mood score
    
*Valenz
 
CORRELATIONS
  /VARIABLES=T_MF_TF_stimm.Score T_MF_TT_stimm.Score T_MT_TF_stimm.Score T_MT_TT_stimm.Score 
    Diffbase_MF_TF_v Diffbase_MF_TT_v Diffbase_MT_TF_v Diffbase_MT_TT_v
  /PRINT=TWOTAIL NOSIG FULL
  /STATISTICS DESCRIPTIVES
  /MISSING=PAIRWISE.

*Arousal
 
CORRELATIONS
  /VARIABLES=T_MF_TF_stimm.Score T_MF_TT_stimm.Score T_MT_TF_stimm.Score T_MT_TT_stimm.Score 
    Diffbase_MF_TF_a Diffbase_MF_TT_a Diffbase_MT_TF_a Diffbase_MT_TT_a
  /PRINT=TWOTAIL NOSIG FULL
  /STATISTICS DESCRIPTIVES
  /MISSING=PAIRWISE.

*Dominanz
 
CORRELATIONS
  /VARIABLES=T_MF_TF_stimm.Score T_MF_TT_stimm.Score T_MT_TF_stimm.Score T_MT_TT_stimm.Score 
    Diffbase_MF_TF_d Diffbase_MF_TT_d Diffbase_MT_TF_d Diffbase_MT_TT_d
  /PRINT=TWOTAIL NOSIG FULL
  /STATISTICS DESCRIPTIVES
  /MISSING=PAIRWISE.

    
*Pearson correlations SAM Scales - music liking 
    

*Valenz
  
CORRELATIONS
  /VARIABLES=T_MF_TF_gef T_MF_TT_gef T_MT_TF_gef T_MT_TT_gef 
    Diffbase_MF_TF_v Diffbase_MF_TT_v Diffbase_MT_TF_v Diffbase_MT_TT_v
  /PRINT=TWOTAIL NOSIG FULL
  /STATISTICS DESCRIPTIVES
  /MISSING=PAIRWISE.

*Arousal
   
CORRELATIONS
 /VARIABLES=T_MF_TF_gef T_MF_TT_gef T_MT_TF_gef T_MT_TT_gef 
    Diffbase_MF_TF_a Diffbase_MF_TT_a Diffbase_MT_TF_a Diffbase_MT_TT_a
  /PRINT=TWOTAIL NOSIG FULL
  /STATISTICS DESCRIPTIVES
  /MISSING=PAIRWISE.

*Dominanz
    
CORRELATIONS
  /VARIABLES=T_MF_TF_gef T_MF_TT_gef T_MT_TF_gef T_MT_TT_gef 
    Diffbase_MF_TF_d Diffbase_MF_TT_d Diffbase_MT_TF_d Diffbase_MT_TT_d
  /PRINT=TWOTAIL NOSIG FULL
  /STATISTICS DESCRIPTIVES
  /MISSING=PAIRWISE.

    
*Pearson correlations SAM Scales - music immersion 


*Valenz
    
CORRELATIONS
  /VARIABLES=T_MF_TF_inv T_MF_TT_inv T_MT_TF_inv T_MT_TT_inv 
    Diffbase_MF_TF_v Diffbase_MF_TT_v Diffbase_MT_TF_v Diffbase_MT_TT_v
  /PRINT=TWOTAIL NOSIG FULL
  /STATISTICS DESCRIPTIVES
  /MISSING=PAIRWISE.

*Arousal
  
CORRELATIONS
  /VARIABLES=T_MF_TF_inv T_MF_TT_inv T_MT_TF_inv T_MT_TT_inv 
    Diffbase_MF_TF_a Diffbase_MF_TT_a Diffbase_MT_TF_a Diffbase_MT_TT_a
  /PRINT=TWOTAIL NOSIG FULL
  /STATISTICS DESCRIPTIVES
  /MISSING=PAIRWISE.

*Dominanz
 
CORRELATIONS
  /VARIABLES=T_MF_TF_inv T_MF_TT_inv T_MT_TF_inv T_MT_TT_inv 
    Diffbase_MF_TF_d Diffbase_MF_TT_d Diffbase_MT_TF_d Diffbase_MT_TT_d
  /PRINT=TWOTAIL NOSIG FULL
  /STATISTICS DESCRIPTIVES
  /MISSING=PAIRWISE.
