# Supplementary material for: Emotionally congruent music and text increase immersion and appraisal
Source: PLoS One. 2023 Jan 12;18(1):e0280019. doi: 10.1371/journal.pone.0280019 (PMC9836297; doi:10.1371/journal.pone.0280019)
Supplement: S2 File — (SPS) [file pone.0280019.s016.sps]

* Encoding: UTF-8.


*Gold MSI Score

*Recode Gold-MSI

RECODE mus_nmus mus_nöff mus_nrich mus_nlob (1=7) (2=6) (3=5) (4=4) (5=3) (6=2) (7=1) 
INTO mus_nmus_cod mus_nöff_cod mus_nrich_cod mus_nlob_cod.
EXECUTE.

COMPUTE GoldMSI_score=sum(mus_sing, mus_Sucht, mus_bes, mus_all, mus_int, mus_Tön, mus_akt, 
mus_ausw, mus_nmus_cod, mus_interp, mus_nöff_cod, mus_nrich_cod, mus_nlob_cod, mus_zweit, 
mus_schr, mus_inst, mus_jahr, mus_stund).
EXECUTE.

**Means

*Music

COMPUTE M_MF_TF_v=MEAN(M_MF1_TF1_v, M_MF1_TF2_v, M_MF2_TF1_v, M_MF2_TF2_v).
COMPUTE M_MF_TT_v=MEAN(M_MF1_TT1_v, M_MF1_TT2_v, M_MF2_TT1_v, M_MF2_TT2_v).
COMPUTE M_MT_TF_v=MEAN(M_MT1_TF1_v, M_MT1_TF2_v, M_MT2_TF1_v, M_MT2_TF2_v).
COMPUTE M_MT_TT_v=MEAN(M_MT1_TT1_v, M_MT1_TT2_v, M_MT2_TT1_v, M_MT2_TT2_v).
COMPUTE M_MF_TF_a=MEAN(M_MF1_TF1_a, M_MF1_TF2_a, M_MF2_TF1_a, M_MF2_TF2_a).
COMPUTE M_MF_TT_a=MEAN(M_MF1_TT1_a, M_MF1_TT2_a, M_MF2_TT1_a, M_MF2_TT2_a).
COMPUTE M_MT_TF_a=MEAN(M_MT1_TF1_a, M_MT1_TF2_a, M_MT2_TF1_a, M_MT2_TF2_a).
COMPUTE M_MT_TT_a=MEAN(M_MT1_TT1_a, M_MT1_TT2_a, M_MT2_TT1_a, M_MT2_TT2_a).
COMPUTE M_MF_TF_d=MEAN(M_MF1_TF1_d, M_MF1_TF2_d, M_MF2_TF1_d, M_MF2_TF2_d).
COMPUTE M_MF_TT_d=MEAN(M_MF1_TT1_d, M_MF1_TT2_d, M_MF2_TT1_d, M_MF2_TT2_d).
COMPUTE M_MT_TF_d=MEAN(M_MT1_TF1_d, M_MT1_TF2_d, M_MT2_TF1_d, M_MT2_TF2_d).
COMPUTE M_MT_TT_d=MEAN(M_MT1_TT1_d, M_MT1_TT2_d, M_MT2_TT1_d, M_MT2_TT2_d).
COMPUTE M_MF_TF_gef=MEAN(M_MF1_TF1_gef, M_MF1_TF2_gef, M_MF2_TF1_gef, M_MF2_TF2_gef).
COMPUTE M_MF_TT_gef=MEAN(M_MF1_TT1_gef, M_MF1_TT2_gef, M_MF2_TT1_gef, M_MF2_TT2_gef).
COMPUTE M_MT_TF_gef=MEAN(M_MT1_TF1_gef, M_MT1_TF2_gef, M_MT2_TF1_gef, M_MT2_TF2_gef).
COMPUTE M_MT_TT_gef=MEAN(M_MT1_TT1_gef, M_MT1_TT2_gef, M_MT2_TT1_gef, M_MT2_TT2_gef).
COMPUTE M_MF_TF_qual=MEAN(M_MF1_TF1_qual, M_MF1_TF2_qual, M_MF2_TF1_qual, M_MF2_TF2_qual).
COMPUTE M_MF_TT_qual=MEAN(M_MF1_TT1_qual, M_MF1_TT2_qual, M_MF2_TT1_qual, M_MF2_TT2_qual).
COMPUTE M_MT_TF_qual=MEAN(M_MT1_TF1_qual, M_MT1_TF2_qual, M_MT2_TF1_qual, M_MT2_TF2_qual).
COMPUTE M_MT_TT_qual=MEAN(M_MT1_TT1_qual, M_MT1_TT2_qual, M_MT2_TT1_qual, M_MT2_TT2_qual).
COMPUTE M_MF_TF_inv=MEAN(M_MF1_TF1_inv, M_MF1_TF2_inv, M_MF2_TF1_inv, M_MF2_TF2_inv).
COMPUTE M_MF_TT_inv=MEAN(M_MF1_TT1_inv, M_MF1_TT2_inv, M_MF2_TT1_inv, M_MF2_TT2_inv).
COMPUTE M_MT_TF_inv=MEAN(M_MT1_TF1_inv, M_MT1_TF2_inv, M_MT2_TF1_inv, M_MT2_TF2_inv).
COMPUTE M_MT_TT_inv=MEAN(M_MT1_TT1_inv, M_MT1_TT2_inv, M_MT2_TT1_inv, M_MT2_TT2_inv).
COMPUTE M_MF_TF_bek=MEAN(M_MF1_TF1_bek, M_MF1_TF2_bek, M_MF2_TF1_bek, M_MF2_TF2_bek).
COMPUTE M_MF_TT_bek=MEAN(M_MF1_TT1_bek, M_MF1_TT2_bek, M_MF2_TT1_bek, M_MF2_TT2_bek).
COMPUTE M_MT_TF_bek=MEAN(M_MT1_TF1_bek, M_MT1_TF2_bek, M_MT2_TF1_bek, M_MT2_TF2_bek).
COMPUTE M_MT_TT_bek=MEAN(M_MT1_TT1_bek, M_MT1_TT2_bek, M_MT2_TT1_bek, M_MT2_TT2_bek).
COMPUTE M_MF_TF_stimm.a=MEAN(M_MF1_TF1_stimm.a, M_MF1_TF2_stimm.a, M_MF2_TF1_stimm.a, M_MF2_TF2_stimm.a).
COMPUTE M_MF_TT_stimm.a=MEAN(M_MF1_TT1_stimm.a, M_MF1_TT2_stimm.a, M_MF2_TT1_stimm.a, M_MF2_TT2_stimm.a).
COMPUTE M_MT_TF_stimm.a=MEAN(M_MT1_TF1_stimm.a, M_MT1_TF2_stimm.a, M_MT2_TF1_stimm.a, M_MT2_TF2_stimm.a).
COMPUTE M_MT_TT_stimm.a=MEAN(M_MT1_TT1_stimm.a, M_MT1_TT2_stimm.a, M_MT2_TT1_stimm.a, M_MT2_TT2_stimm.a).
COMPUTE M_MF_TF_stimm.b=MEAN(M_MF1_TF1_stimm.b, M_MF1_TF2_stimm.b, M_MF2_TF1_stimm.b, M_MF2_TF2_stimm.b).
COMPUTE M_MF_TT_stimm.b=MEAN(M_MF1_TT1_stimm.b, M_MF1_TT2_stimm.b, M_MF2_TT1_stimm.b, M_MF2_TT2_stimm.b).
COMPUTE M_MT_TF_stimm.b=MEAN(M_MT1_TF1_stimm.b, M_MT1_TF2_stimm.b, M_MT2_TF1_stimm.b, M_MT2_TF2_stimm.b).
COMPUTE M_MT_TT_stimm.b=MEAN(M_MT1_TT1_stimm.b, M_MT1_TT2_stimm.b, M_MT2_TT1_stimm.b, M_MT2_TT2_stimm.b).


*Text


COMPUTE T_MF_TF_v=MEAN(T_MF1_TF1_v, T_MF1_TF2_v, T_MF2_TF1_v, T_MF2_TF2_v).
COMPUTE T_MF_TT_v=MEAN(T_MF1_TT1_v, T_MF1_TT2_v, T_MF2_TT1_v, T_MF2_TT2_v).
COMPUTE T_MT_TF_v=MEAN(T_MT1_TF1_v, T_MT1_TF2_v, T_MT2_TF1_v, T_MT2_TF2_v).
COMPUTE T_MT_TT_v=MEAN(T_MT1_TT1_v, T_MT1_TT2_v, T_MT2_TT1_v, T_MT2_TT2_v).
COMPUTE T_MF_TF_a=MEAN(T_MF1_TF1_a, T_MF1_TF2_a, T_MF2_TF1_a, T_MF2_TF2_a).
COMPUTE T_MF_TT_a=MEAN(T_MF1_TT1_a, T_MF1_TT2_a, T_MF2_TT1_a, T_MF2_TT2_a).
COMPUTE T_MT_TF_a=MEAN(T_MT1_TF1_a, T_MT1_TF2_a, T_MT2_TF1_a, T_MT2_TF2_a).
COMPUTE T_MT_TT_a=MEAN(T_MT1_TT1_a, T_MT1_TT2_a, T_MT2_TT1_a, T_MT2_TT2_a).
COMPUTE T_MF_TF_d=MEAN(T_MF1_TF1_d, T_MF1_TF2_d, T_MF2_TF1_d, T_MF2_TF2_d).
COMPUTE T_MF_TT_d=MEAN(T_MF1_TT1_d, T_MF1_TT2_d, T_MF2_TT1_d, T_MF2_TT2_d).
COMPUTE T_MT_TF_d=MEAN(T_MT1_TF1_d, T_MT1_TF2_d, T_MT2_TF1_d, T_MT2_TF2_d).
COMPUTE T_MT_TT_d=MEAN(T_MT1_TT1_d, T_MT1_TT2_d, T_MT2_TT1_d, T_MT2_TT2_d).
COMPUTE T_MF_TF_gef=MEAN(T_MF1_TF1_gef, T_MF1_TF2_gef, T_MF2_TF1_gef, T_MF2_TF2_gef).
COMPUTE T_MF_TT_gef=MEAN(T_MF1_TT1_gef, T_MF1_TT2_gef, T_MF2_TT1_gef, T_MF2_TT2_gef).
COMPUTE T_MT_TF_gef=MEAN(T_MT1_TF1_gef, T_MT1_TF2_gef, T_MT2_TF1_gef, T_MT2_TF2_gef).
COMPUTE T_MT_TT_gef=MEAN(T_MT1_TT1_gef, T_MT1_TT2_gef, T_MT2_TT1_gef, T_MT2_TT2_gef).
COMPUTE T_MF_TF_qual=MEAN(T_MF1_TF1_qual, T_MF1_TF2_qual, T_MF2_TF1_qual, T_MF2_TF2_qual).
COMPUTE T_MF_TT_qual=MEAN(T_MF1_TT1_qual, T_MF1_TT2_qual, T_MF2_TT1_qual, T_MF2_TT2_qual).
COMPUTE T_MT_TF_qual=MEAN(T_MT1_TF1_qual, T_MT1_TF2_qual, T_MT2_TF1_qual, T_MT2_TF2_qual).
COMPUTE T_MT_TT_qual=MEAN(T_MT1_TT1_qual, T_MT1_TT2_qual, T_MT2_TT1_qual, T_MT2_TT2_qual).
COMPUTE T_MF_TF_inv=MEAN(T_MF1_TF1_inv, T_MF1_TF2_inv, T_MF2_TF1_inv, T_MF2_TF2_inv).
COMPUTE T_MF_TT_inv=MEAN(T_MF1_TT1_inv, T_MF1_TT2_inv, T_MF2_TT1_inv, T_MF2_TT2_inv).
COMPUTE T_MT_TF_inv=MEAN(T_MT1_TF1_inv, T_MT1_TF2_inv, T_MT2_TF1_inv, T_MT2_TF2_inv).
COMPUTE T_MT_TT_inv=MEAN(T_MT1_TT1_inv, T_MT1_TT2_inv, T_MT2_TT1_inv, T_MT2_TT2_inv).
COMPUTE T_MF_TF_stimm.a=MEAN(T_MF1_TF1_stimm.a, T_MF1_TF2_stimm.a, T_MF2_TF1_stimm.a, T_MF2_TF2_stimm.a).
COMPUTE T_MF_TT_stimm.a=MEAN(T_MF1_TT1_stimm.a, T_MF1_TT2_stimm.a, T_MF2_TT1_stimm.a, T_MF2_TT2_stimm.a).
COMPUTE T_MT_TF_stimm.a=MEAN(T_MT1_TF1_stimm.a, T_MT1_TF2_stimm.a, T_MT2_TF1_stimm.a, T_MT2_TF2_stimm.a).
COMPUTE T_MT_TT_stimm.a=MEAN(T_MT1_TT1_stimm.a, T_MT1_TT2_stimm.a, T_MT2_TT1_stimm.a, T_MT2_TT2_stimm.a).
COMPUTE T_MF_TF_stimm.b=MEAN(T_MF1_TF1_stimm.b, T_MF1_TF2_stimm.b, T_MF2_TF1_stimm.b, T_MF2_TF2_stimm.b).
COMPUTE T_MF_TT_stimm.b=MEAN(T_MF1_TT1_stimm.b, T_MF1_TT2_stimm.b, T_MF2_TT1_stimm.b, T_MF2_TT2_stimm.b).
COMPUTE T_MT_TF_stimm.b=MEAN(T_MT1_TF1_stimm.b, T_MT1_TF2_stimm.b, T_MT2_TF1_stimm.b, T_MT2_TF2_stimm.b).
COMPUTE T_MT_TT_stimm.b=MEAN(T_MT1_TT1_stimm.b, T_MT1_TT2_stimm.b, T_MT2_TT1_stimm.b, T_MT2_TT2_stimm.b).
EXECUTE.


*Fit


COMPUTE MF_TF_fit=MEAN(MF1_TF1_fit, MF1_TF2_fit, MF2_TF1_fit, MF2_TF2_fit).
COMPUTE MF_TT_fit=MEAN(MF1_TT1_fit, MF1_TT2_fit, MF2_TT1_fit, MF2_TT2_fit).
COMPUTE MT_TF_fit=MEAN(MT1_TF1_fit, MT1_TF2_fit, MT2_TF1_fit, MT2_TF2_fit).
COMPUTE MT_TT_fit=MEAN(MT1_TT1_fit, MT1_TT2_fit, MT2_TT1_fit, MT2_TT2_fit).
EXECUTE.


******

*Mood Score


*Musik

COMPUTE M_MF_TF_stimm.Score=M_MF_TF_stimm.a* M_MF_TF_stimm.b.
COMPUTE M_MF_TT_stimm.Score=M_MF_TT_stimm.a* M_MF_TT_stimm.b.
COMPUTE M_MT_TF_stimm.Score=M_MT_TF_stimm.a* M_MT_TF_stimm.b.
COMPUTE M_MT_TT_stimm.Score=M_MT_TT_stimm.a* M_MT_TT_stimm.b.
EXECUTE.


*Text

COMPUTE T_MF_TF_stimm.Score=T_MF_TF_stimm.a* T_MF_TF_stimm.b.
COMPUTE T_MF_TT_stimm.Score=T_MF_TT_stimm.a* T_MF_TT_stimm.b.
COMPUTE T_MT_TF_stimm.Score=T_MT_TF_stimm.a* T_MT_TF_stimm.b.
COMPUTE T_MT_TT_stimm.Score=T_MT_TT_stimm.a* T_MT_TT_stimm.b.
EXECUTE.


*Group variable listening to music while reading

*Lesen beim Musikhören 

IF(musakt_les=1)MusLes_grupp=1.
IF(musakt_les=0)MusLes_grupp=0.
EXECUTE.


*Median split GOLD-MSI

COMPUTE GoldMSI_score_split=0.
EXECUTE.
ADD VALUE LABELS GoldMSI_score_split
1 "low"
2 "high".
EXECUTE.

IF (GoldMSI_score >= 69.25) GoldMSI_score_split=2.
IF (GoldMSI_score < 69.25) GoldMSI_score_split=1.
EXECUTE.

 
*************

**Difference Mood scores music and text

COMPUTE Diff_stimm.Score_MF_TF=M_MF_TF_stimm.Score - T_MF_TF_stimm.Score.
COMPUTE Diff_stimm.Score_MF_TT=M_MF_TT_stimm.Score - T_MF_TT_stimm.Score.
COMPUTE Diff_stimm.Score_MT_TF=M_MT_TF_stimm.Score - T_MT_TF_stimm.Score.
COMPUTE Diff_stimm.Score_MT_TT=M_MT_TT_stimm.Score - T_MT_TT_stimm.Score.
EXECUTE.


*Absolute difference mood scores music and text

COMPUTE ABS_Diff_stimm.Score_MF_TF=ABS(M_MF_TF_stimm.Score - T_MF_TF_stimm.Score).
COMPUTE ABS_Diff_stimm.Score_MF_TT=ABS(M_MF_TT_stimm.Score - T_MF_TT_stimm.Score).
COMPUTE ABS_Diff_stimm.Score_MT_TF=ABS(M_MT_TF_stimm.Score - T_MT_TF_stimm.Score).
COMPUTE ABS_Diff_stimm.Score_MT_TT=ABS(M_MT_TT_stimm.Score - T_MT_TT_stimm.Score).
EXECUTE.

*******

**Difference SAM-Scales from baseline  

COMPUTE Diffbase_M_MF_TF_v=pre_v - M_MF_TF_v.
COMPUTE Diffbase_M_MF_TT_v=pre_v - M_MF_TT_v.
COMPUTE Diffbase_M_MT_TF_v=pre_v - M_MT_TF_v.
COMPUTE Diffbase_M_MT_TT_v=pre_v - M_MT_TT_v.
COMPUTE Diffbase_M_MF_TF_a=pre_a - M_MF_TF_a.
COMPUTE Diffbase_M_MF_TT_a=pre_a - M_MF_TT_a.
COMPUTE Diffbase_M_MT_TF_a=pre_a - M_MT_TF_a.
COMPUTE Diffbase_M_MT_TT_a=pre_a - M_MT_TT_a.
COMPUTE Diffbase_M_MF_TF_d=pre_d - M_MF_TF_d.
COMPUTE Diffbase_M_MF_TT_d=pre_d - M_MF_TT_d.
COMPUTE Diffbase_M_MT_TF_d=pre_d - M_MT_TF_d.
COMPUTE Diffbase_M_MT_TT_d=pre_d - M_MT_TT_d.
COMPUTE Diffbase_T_MF_TF_v=pre_v - T_MF_TF_v.
COMPUTE Diffbase_T_MF_TT_v=pre_v - T_MF_TT_v.
COMPUTE Diffbase_T_MT_TF_v=pre_v - T_MT_TF_v.
COMPUTE Diffbase_T_MT_TT_v=pre_v - T_MT_TT_v.
COMPUTE Diffbase_T_MF_TF_a=pre_a - T_MF_TF_a.
COMPUTE Diffbase_T_MF_TT_a=pre_a - T_MF_TT_a.
COMPUTE Diffbase_T_MT_TF_a=pre_a - T_MT_TF_a.
COMPUTE Diffbase_T_MT_TT_a=pre_a - T_MT_TT_a.
COMPUTE Diffbase_T_MF_TF_d=pre_d - T_MF_TF_d.
COMPUTE Diffbase_T_MF_TT_d=pre_d - T_MF_TT_d.
COMPUTE Diffbase_T_MT_TF_d=pre_d - T_MT_TF_d.
COMPUTE Diffbase_T_MT_TT_d=pre_d - T_MT_TT_d.
EXECUTE.


****Merging SAM-Ratings from different experimental blocks

IF  (sort= "EM") Diffbase_MF_TF_v=Diffbase_M_MF_TF_v.
IF  (sort= "EM") Diffbase_MF_TT_v=Diffbase_M_MF_TT_v.
IF  (sort= "EM") Diffbase_MT_TF_v=Diffbase_M_MT_TF_v.
IF  (sort= "EM") Diffbase_MT_TT_v=Diffbase_M_MT_TT_v.
IF  (sort= "EM") Diffbase_MF_TF_a=Diffbase_M_MF_TF_a.
IF  (sort= "EM") Diffbase_MF_TT_a=Diffbase_M_MF_TT_a.
IF  (sort= "EM") Diffbase_MT_TF_a=Diffbase_M_MT_TF_a.
IF  (sort= "EM") Diffbase_MT_TT_a=Diffbase_M_MT_TT_a.
IF  (sort= "EM") Diffbase_MF_TF_d=Diffbase_M_MF_TF_d.
IF  (sort= "EM") Diffbase_MF_TT_d=Diffbase_M_MF_TT_d.
IF  (sort= "EM") Diffbase_MT_TF_d=Diffbase_M_MT_TF_d.
IF  (sort= "EM") Diffbase_MT_TT_d=Diffbase_M_MT_TT_d.
If (sort= "ET") Diffbase_MF_TF_v=Diffbase_T_MF_TF_v.
If (sort= "ET") Diffbase_MF_TT_v=Diffbase_T_MF_TT_v.
If (sort= "ET") Diffbase_MT_TF_v=Diffbase_T_MT_TF_v.
If (sort= "ET") Diffbase_MT_TT_v=Diffbase_T_MT_TT_v.
If (sort= "ET") Diffbase_MF_TF_a=Diffbase_T_MF_TF_a.
If (sort= "ET") Diffbase_MF_TT_a=Diffbase_T_MF_TT_a.
If (sort= "ET") Diffbase_MT_TF_a=Diffbase_T_MT_TF_a.
If (sort= "ET") Diffbase_MT_TT_a=Diffbase_T_MT_TT_a.
If (sort= "ET") Diffbase_MF_TF_d=Diffbase_T_MF_TF_d.
If (sort= "ET") Diffbase_MF_TT_d=Diffbase_T_MF_TT_d.
If (sort= "ET") Diffbase_MT_TF_d=Diffbase_T_MT_TF_d.
If (sort= "ET") Diffbase_MT_TT_d=Diffbase_T_MT_TT_d.
EXECUTE.
